# Supplementary material for: Untargeted Metabolomics Comparison and Nutrition Evaluation of Geographical Indication Newhall Navel Oranges in China
Source: Foods. 2025 Jan 22;14(3):355. doi: 10.3390/foods14030355 (PMC11816377; doi:10.3390/foods14030355)
Supplement: Supplementary file 1 [file foods-14-00355-s001.zip]

Archive with 1 entries (1 files):
- foods-3397659-supplementary.pdf
